# Supplementary material for: Novel Arylsulfonylhydrazones as Breast Anticancer Agents Discovered by Quantitative Structure-Activity Relationships
Source: Molecules. 2023 Feb 22;28(5):2058. doi: 10.3390/molecules28052058 (PMC10004090; doi:10.3390/molecules28052058)
Supplement: Supplementary file 1 [file molecules-28-02058-s001.zip]

Archive with 1 entries (1 files):
- molecules-2202805-supplementary.pdf
